# Supplementary material for: Context-dependent parasite infection affects trophic niche in populations of sympatric stickleback species
Source: Parasitology. 2022 May 16;149(9):1164–72. doi: 10.1017/S0031182022000531 (PMC10090597; doi:10.1017/S0031182022000531)
Supplement: Supplementary file 1 [file S0031182022000531sup.zip]

Archive with 2 entries (2 files):
- S0031182022000531sup001.xls
- S0031182022000531sup002.docx
