# Supplementary material for: Context-dependent parasite infection affects trophic niche in populations of sympatric stickleback species
Source: Parasitology. 2022 May 16;149(9):1164–72. doi: 10.1017/S0031182022000531 (PMC10090597; doi:10.1017/S0031182022000531)
Supplement: Supplementary file 1 [file S0031182022000531sup.zip › S0031182022000531sup001.xls]

## Sheet: Table S1
Table S1. Parasite totals and fish species distribution for each site. Parasites are organised by transmittion stragety in stickleback hosts.
Site	Species	N	Directly Transmitted Parasite								Trophically Transmitted Parasite
			Echinochasmus	Ergasilus	Diplostomum	Cyathocotyle	Glugea	Argulus	Glochidia	Gyrodactylus	Schistocephalus	Contracaecum	Anguilicola	Phyllodistomum	Neochinorhynchus	Proteocephalus	Raphidascaris	Podocotyle	Paradilepsis	Unidentified Annelid
L01	3S	25	0	83	3	16	1	0	0	358	0	0	2	0	0	0	0	2	0	0
L01	9S	25	0	47	1	6	0	0	1	369	0	0	9	0	0	7	0	0	0	0
L02	3S	25	0	6	0	5	0	0	0	249	1	0	0	0	0	0	0	0	0	0
L02	9S	25	0	5	0	17	9	0	0	74	10	1	0	0	0	0	0	0	0	0
L03	3S	25	0	3	1	19	0	0	0	455	0	0	0	0	0	11	0	0	0	0
L03	9S	25	0	1	0	12	0	0	0	75	1	0	0	0	2	33	0	0	0	0
L05	3S	31	8	0	21	109	0	74	732	173	0	0	8	1	30	0	1	0	0	0
L05	9S	30	4	0	0	59	0	4	964	100	0	0	5	0	7	5	0	0	0	0
L07	3S	29	0	0	6	121	0	1	1	21	0	0	5	0	45	1	0	0	0	0
L07	9S	29	0	0	1	68	0	0	0	69	0	0	6	0	4	0	0	0	0	0
L09	3S	29	0	0	4	4	0	0	4	468	0	0	1	6	84	0	1	2	2	0
L09	9S	27	7	0	0	55	0	0	0	132	0	0	0	0	49	7	0	2	0	0
L10	3S	27	7	0	3	49	0	0	0	42	0	0	0	0	2	98	0	0	0	1
L10	9S	27	4	0	0	2	0	0	0	42	0	0	1	0	8	4	0	0	0	8
L12	3S	30	10	0	0	10	0	0	0	2270	0	4	33	0	2	2	0	0	0	0
L12	9S	30	7	0	0	62	0	0	0	500	0	1	11	0	0	1	0	0	0	0
L14	3S	29	0	0	70	8	1	0	0	580	0	0	1	118	173	22	0	0	0	2
L14	9S	30	0	0	1	166	0	0	0	290	0	0	0	14	21	14	0	0	0	1

## Sheet: Table S2
Table S2. Pairwise PERMANOVA results for both the individual and aggregated mean datasets
Dataset	Comparison	DF1	DF2	F value			R2 value			FDR value
				Site:Species	Species	Site	Site:Species	Species	Site	Site:Species	Species	Site
Individual	L12_vs_L05	1	120	10.8791	13.082	115.158	0.0424767	0.0510779	0.449627	0.000999001	0.000999001	0.000999001
Individual	L12_vs_L09	1	113	5.82209	21.8691	20.5306	0.036797	0.138218	0.129758	0.001998	0.000999001	0.000999001
Individual	L12_vs_L10	1	102	12.0467	12.596	42.161	0.0726566	0.0759691	0.254282	0.000999001	0.000999001	0.000999001
Individual	L12_vs_L01	1	109	12.557	10.7107	15.6522	0.0866481	0.0739074	0.108006	0.000999001	0.000999001	0.000999001
Individual	L12_vs_L02	1	105	10.5654	8.65827	21.2903	0.0741361	0.0607538	0.149391	0.000999001	0.000999001	0.000999001
Individual	L12_vs_L03	1	105	11.1762	16.3037	16.4309	0.0765961	0.111737	0.112609	0.000999001	0.000999001	0.000999001
Individual	L12_vs_L07	1	116	10.3871	15.7772	64.0065	0.051125	0.0776548	0.315038	0.000999001	0.000999001	0.000999001
Individual	L12_vs_L14	1	118	7.89667	26.3448	16.1376	0.0477489	0.159299	0.0975795	0.000999001	0.000999001	0.000999001
Individual	L05_vs_L09	1	114	6.66633	6.98839	81.5399	0.0323303	0.0338922	0.395451	0.000999001	0.000999001	0.000999001
Individual	L05_vs_L10	1	103	8.09023	4.94826	62.3918	0.0461165	0.0282064	0.35565	0.000999001	0.000999001	0.000999001
Individual	L05_vs_L01	1	110	2.05972	2.09468	132.736	0.00844526	0.00858864	0.544244	0.0909091	0.0979021	0.000999001
Individual	L05_vs_L02	1	106	3.74255	2.98853	66.145	0.0212795	0.0169922	0.376089	0.00599401	0.015984	0.000999001
Individual	L05_vs_L03	1	106	7.39939	6.14301	78.007	0.0380335	0.0315756	0.400962	0.000999001	0.001998	0.000999001
Individual	L05_vs_L07	1	117	4.30518	7.40339	90.1153	0.0199477	0.0343029	0.417541	0.00699301	0.000999001	0.000999001
Individual	L05_vs_L14	1	119	8.84541	10.8924	89.6731	0.0392413	0.0483223	0.397821	0.000999001	0.000999001	0.000999001
Individual	L09_vs_L10	1	96	8.61552	8.04799	23.53	0.0646843	0.0604233	0.17666	0.000999001	0.000999001	0.000999001
Individual	L09_vs_L01	1	103	6.63421	5.80788	19.3063	0.0503552	0.0440832	0.146539	0.000999001	0.001998	0.000999001
Individual	L09_vs_L02	1	99	4.82873	7.00259	7.49383	0.0418706	0.0607204	0.06498	0.000999001	0.000999001	0.000999001
Individual	L09_vs_L03	1	99	3.49893	14.4803	6.76543	0.0289779	0.119925	0.0560309	0.004995	0.000999001	0.000999001
Individual	L09_vs_L07	1	110	7.84779	9.12666	26.1705	0.0522681	0.0607856	0.174302	0.000999001	0.000999001	0.000999001
Individual	L09_vs_L14	1	112	1.86255	21.8448	5.80988	0.0134463	0.157704	0.0419434	0.103896	0.000999001	0.000999001
Individual	L10_vs_L01	1	92	6.50026	5.30103	44.9733	0.0445911	0.0363646	0.308513	0.000999001	0.000999001	0.000999001
Individual	L10_vs_L02	1	88	5.92188	5.07129	16.5428	0.0526221	0.0450637	0.147	0.000999001	0.002997	0.000999001
Individual	L10_vs_L03	1	88	10.4383	5.65614	12.8025	0.091647	0.0496602	0.112404	0.000999001	0.001998	0.000999001
Individual	L10_vs_L07	1	99	7.00125	8.60517	30.5158	0.0492622	0.0605477	0.214715	0.000999001	0.000999001	0.000999001
Individual	L10_vs_L14	1	101	10.2669	11.0311	28.9168	0.0692706	0.0744264	0.195101	0.000999001	0.000999001	0.000999001
Individual	L01_vs_L02	1	95	2.70345	2.74216	15.017	0.0240387	0.0243828	0.133529	0.028971	0.020979	0.000999001
Individual	L01_vs_L03	1	95	6.03541	6.32002	13.8746	0.051048	0.0534553	0.117353	0.000999001	0.000999001	0.000999001
Individual	L01_vs_L07	1	106	5.20451	5.22831	74.3194	0.0277201	0.0278469	0.395838	0.00699301	0.00599401	0.000999001
Individual	L01_vs_L14	1	108	9.59272	9.11806	18.5834	0.0674147	0.0640789	0.130599	0.000999001	0.000999001	0.000999001
Individual	L02_vs_L03	1	91	3.13877	8.30707	3.93779	0.0303604	0.0803518	0.0380891	0.010989	0.000999001	0.002997
Individual	L02_vs_L07	1	102	8.44834	2.11014	24.6578	0.0629457	0.0157219	0.183717	0.000999001	0.0519481	0.000999001
Individual	L02_vs_L14	1	104	7.19714	9.13044	15.2585	0.0542828	0.0688643	0.115084	0.000999001	0.000999001	0.000999001
Individual	L03_vs_L07	1	102	9.18554	7.46633	29.4412	0.0633079	0.0514589	0.202913	0.000999001	0.000999001	0.000999001
Individual	L03_vs_L14	1	104	7.713	15.631	10.995	0.0569903	0.115495	0.0812402	0.000999001	0.000999001	0.000999001
Individual	L07_vs_L14	1	115	9.64041	12.6853	37.5087	0.0561029	0.0738226	0.218284	0.000999001	0.000999001	0.000999001
Aggregated	L12_vs_L05	1	3	NA	0.757837	4.57923	0.157802	0.119588	0.72261	NA	0.666667	0.333333
Aggregated	L12_vs_L09	1	3	NA	1.33002	1.35965	0.271026	0.360472	0.368502	NA	0.333333	0.166667
Aggregated	L12_vs_L10	1	3	NA	0.669302	2.49767	0.239983	0.160621	0.599396	NA	0.666667	0.333333
Aggregated	L12_vs_L01	1	3	NA	0.956776	1.42223	0.295945	0.283154	0.420901	NA	0.666667	0.333333
Aggregated	L12_vs_L02	1	3	NA	0.683405	1.52759	0.31143	0.212833	0.475738	NA	0.666667	0.333333
Aggregated	L12_vs_L03	1	3	NA	0.933012	0.986938	0.342472	0.31953	0.337998	NA	1	0.666667
Aggregated	L12_vs_L07	1	3	NA	1.58976	4.78811	0.13554	0.215477	0.648983	NA	0.5	0.166667
Aggregated	L12_vs_L14	1	3	NA	1.93711	1.21364	0.24092	0.466689	0.292391	NA	0.166667	0.5
Aggregated	L05_vs_L09	1	3	NA	1.25961	6.91576	0.108987	0.137282	0.753731	NA	0.5	0.166667
Aggregated	L05_vs_L10	1	3	NA	1.06543	6.67023	0.114473	0.121963	0.763564	NA	0.5	0.166667
Aggregated	L05_vs_L01	1	3	NA	1.25256	54.0219	0.01777	0.0222581	0.959972	NA	0.5	0.166667
Aggregated	L05_vs_L02	1	3	NA	2.38683	10.7581	0.0706967	0.168741	0.760562	NA	0.5	0.166667
Aggregated	L05_vs_L03	1	3	NA	1.72917	6.06354	0.113731	0.196659	0.68961	NA	0.5	0.166667
Aggregated	L05_vs_L07	1	3	NA	4.1189	24.5713	0.0336811	0.138729	0.82759	NA	0.5	0.166667
Aggregated	L05_vs_L14	1	3	NA	0.716671	5.3419	0.141672	0.101532	0.756796	NA	0.666667	0.333333
Aggregated	L09_vs_L10	1	3	NA	0.563611	1.81868	0.295657	0.166636	0.537707	NA	0.666667	0.333333
Aggregated	L09_vs_L01	1	3	NA	0.882108	1.75055	0.27528	0.242827	0.481893	NA	0.666667	0.333333
Aggregated	L09_vs_L02	1	3	NA	7.18762	3.85355	0.0830484	0.596921	0.320031	NA	0.166667	0.333333
Aggregated	L09_vs_L03	1	3	NA	19.1146	5.52537	0.0390016	0.7455	0.215498	NA	0.166667	0.333333
Aggregated	L09_vs_L07	1	3	NA	1.21208	2.72996	0.202346	0.245259	0.552396	NA	0.5	0.166667
Aggregated	L09_vs_L14	1	3	NA	5.06768	1.47181	0.132635	0.672151	0.195214	NA	0.166667	0.5
Aggregated	L10_vs_L01	1	3	NA	1.32972	7.73053	0.0994011	0.132176	0.768423	NA	0.5	0.166667
Aggregated	L10_vs_L02	1	3	NA	1.07682	1.88203	0.252599	0.272003	0.475398	NA	0.5	0.166667
Aggregated	L10_vs_L03	1	3	NA	1.01393	1.26244	0.305216	0.309469	0.385316	NA	0.5	0.166667
Aggregated	L10_vs_L07	1	3	NA	1.5009	2.0582	0.219342	0.329209	0.451449	NA	0.333333	0.166667
Aggregated	L10_vs_L14	1	3	NA	0.661549	2.5078	0.239846	0.15867	0.601485	NA	0.666667	0.333333
Aggregated	L01_vs_L02	1	3	NA	0.740538	2.05881	0.263203	0.194912	0.541885	NA	0.666667	0.333333
Aggregated	L01_vs_L03	1	3	NA	1.02875	1.23908	0.306013	0.31481	0.379176	NA	0.5	0.166667
Aggregated	L01_vs_L07	1	3	NA	1.21469	14.1428	0.0611341	0.0742592	0.864607	NA	0.5	0.166667
Aggregated	L01_vs_L14	1	3	NA	0.876601	1.2317	0.321719	0.282019	0.396261	NA	0.666667	0.333333
Aggregated	L02_vs_L03	1	3	NA	10.2545	1.67151	0.0773632	0.793323	0.129313	NA	0.166667	0.5
Aggregated	L02_vs_L07	1	3	NA	1.42466	3.46024	0.169927	0.242087	0.587986	NA	0.5	0.166667
Aggregated	L02_vs_L14	1	3	NA	1.10711	1.56314	0.272461	0.301644	0.425895	NA	0.5	0.166667
Aggregated	L03_vs_L07	1	3	NA	1.92023	3.41574	0.157829	0.303068	0.539103	NA	0.333333	0.166667
Aggregated	L03_vs_L14	1	3	NA	2.39879	1.16313	0.219206	0.525829	0.254966	NA	0.166667	0.5
Aggregated	L07_vs_L14	1	3	NA	0.820353	2.9948	0.207678	0.170369	0.621953	NA	0.666667	0.333333

## Sheet: Table S3
Table S3. SIMPER results for all site by species comparisons.
Dataset	Average	SD	Ratio	Average.A	Average.B	CumSum	P	Comparison	Parasite
Individual	0.308719	0.174612	1.76803	7.91439	3.78607	0.658062	0.002997	3S_L12_9S_L12	Gyrodactylus_All
Individual	0.0502365	0.0617288	0.813826	0.624911	0.327614	0.911118	0.000999001	3S_L12_9S_L12	Anguilicola
Individual	0.0109383	0.0267398	0.409065	0.133333	0.0333333	0.974251	0.003996	3S_L12_9S_L12	Contracaecum
Individual	0.356612	0.190472	1.87225	7.91439	1.58393	0.429153	0.000999001	3S_L12_3S_L05	Gyrodactylus_All
Individual	0.247517	0.0950662	2.60363	0	4.53893	0.72702	0.000999001	3S_L12_3S_L05	Glochidia_All
Individual	0.0371301	0.0539342	0.688433	0.624911	0.17937	0.855778	0.017982	3S_L12_3S_L05	Anguilicola
Individual	0.0294778	0.0652791	0.451566	0	0.602642	0.92887	0.000999001	3S_L12_3S_L05	Argulus
Individual	0.359442	0.164055	2.19098	7.91439	1.38979	0.434269	0.000999001	3S_L12_9S_L05	Gyrodactylus_All
Individual	0.32304	0.108841	2.96799	0	5.47331	0.824557	0.000999001	3S_L12_9S_L05	Glochidia_All
Individual	0.0368427	0.0484182	0.760927	0.624911	0.14714	0.937366	0.01998	3S_L12_9S_L05	Anguilicola
Individual	0.00741641	0.0197096	0.376285	0.133333	0	0.993651	0.045954	3S_L12_9S_L05	Contracaecum
Individual	0.347871	0.208594	1.66769	7.91439	3.41837	0.6002	0.000999001	3S_L12_3S_L09	Gyrodactylus_All
Individual	0.101234	0.0848314	1.19335	0.0666667	1.41155	0.774864	0.003996	3S_L12_3S_L09	Neochinorhynchus
Individual	0.0441129	0.0671527	0.656905	0.624911	0.0357143	0.850974	0.00899101	3S_L12_3S_L09	Anguilicola
Individual	0.00912057	0.0248434	0.367123	0.133333	0	0.952455	0.023976	3S_L12_3S_L09	Contracaecum
Individual	0.414036	0.177189	2.33669	7.91439	2.09721	0.629138	0.000999001	3S_L12_9S_L09	Gyrodactylus_All
Individual	0.0469936	0.0747093	0.62902	0.624911	0	0.910846	0.000999001	3S_L12_9S_L09	Anguilicola
Individual	0.00974809	0.0266799	0.365373	0.133333	0	0.993783	0.014985	3S_L12_9S_L09	Contracaecum
Individual	0.549273	0.201838	2.72136	7.91439	0.827405	0.642257	0.000999001	3S_L12_3S_L10	Gyrodactylus_All
Individual	0.14941	0.0993601	1.50372	0.0666667	1.75378	0.81696	0.000999001	3S_L12_3S_L10	Proteocephalus
Individual	0.0525675	0.0878662	0.598268	0.624911	0	0.878426	0.000999001	3S_L12_3S_L10	Anguilicola
Individual	0.0107163	0.0296278	0.361696	0.133333	0	0.974128	0.00599401	3S_L12_3S_L10	Contracaecum
Individual	0.615786	0.197773	3.1136	7.91439	0.867972	0.734567	0.000999001	3S_L12_9S_L10	Gyrodactylus_All
Individual	0.0627663	0.105005	0.597749	0.624911	0.0555556	0.809441	0.000999001	3S_L12_9S_L10	Anguilicola
Individual	0.0361276	0.0641812	0.5629	0.180474	0.222222	0.852537	0.013986	3S_L12_9S_L10	Echinochasmus
Individual	0.0332503	0.0633861	0.524567	0	0.341459	0.933576	0.000999001	3S_L12_9S_L10	TurtleWorm
Individual	0.0121016	0.0337204	0.358882	0.133333	0	1	0.012987	3S_L12_9S_L10	Contracaecum
Individual	0.301986	0.168477	1.79245	7.91439	3.61527	0.586737	0.00799201	3S_L12_3S_L01	Gyrodactylus_All
Individual	0.0893503	0.07999	1.11702	0	1.31817	0.760338	0.000999001	3S_L12_3S_L01	Ergasilus
Individual	0.0444124	0.0630662	0.704218	0.624911	0.08	0.846628	0.00699301	3S_L12_3S_L01	Anguilicola
Individual	0.00899874	0.024288	0.370502	0.133333	0	0.953893	0.016983	3S_L12_3S_L01	Contracaecum
Individual	0.308026	0.177356	1.73676	7.91439	3.64529	0.626449	0.001998	3S_L12_9S_L01	Gyrodactylus_All
Individual	0.0573543	0.0780896	0.734468	0	0.821098	0.743093	0.00899101	3S_L12_9S_L01	Ergasilus
Individual	0.0500827	0.0623627	0.803088	0.624911	0.313137	0.844949	0.000999001	3S_L12_9S_L01	Anguilicola
Individual	0.00914812	0.0246967	0.370418	0.133333	0	0.97999	0.020979	3S_L12_9S_L01	Contracaecum
Individual	0.437751	0.210657	2.07803	7.91439	2.72626	0.749139	0.000999001	3S_L12_3S_L02	Gyrodactylus_All
Individual	0.0536159	0.0902434	0.594126	0.624911	0	0.840894	0.000999001	3S_L12_3S_L02	Anguilicola
Individual	0.010895	0.0301424	0.361452	0.133333	0	0.973257	0.00599401	3S_L12_3S_L02	Contracaecum
Individual	0.542959	0.21442	2.53223	7.91439	1.33688	0.707451	0.000999001	3S_L12_9S_L02	Gyrodactylus_All
Individual	0.0565252	0.0972276	0.581371	0.624911	0	0.781101	0.000999001	3S_L12_9S_L02	Anguilicola
Individual	0.0328739	0.0590418	0.55679	0	0.354185	0.891683	0.000999001	3S_L12_9S_L02	Schistocephalus_p
Individual	0.0219657	0.0543806	0.403925	0	0.245664	0.920303	0.003996	3S_L12_9S_L02	Glugea
Individual	0.0148142	0.0367944	0.402622	0.133333	0.0434783	0.965641	0.000999001	3S_L12_9S_L02	Contracaecum
Individual	0.328137	0.196039	1.67383	7.91439	3.89593	0.682096	0.000999001	3S_L12_3S_L03	Gyrodactylus_All
Individual	0.0454698	0.0712221	0.638422	0.624911	0	0.876247	0.001998	3S_L12_3S_L03	Anguilicola
Individual	0.00947303	0.0258675	0.366213	0.133333	0	0.971389	0.018981	3S_L12_3S_L03	Contracaecum
Individual	0.508091	0.194043	2.61845	7.91439	1.53381	0.697115	0.000999001	3S_L12_9S_L03	Gyrodactylus_All
Individual	0.0540964	0.089881	0.601867	0.624911	0	0.8729	0.000999001	3S_L12_9S_L03	Anguilicola
Individual	0.0110056	0.030334	0.362815	0.133333	0	0.987174	0.00899101	3S_L12_9S_L03	Contracaecum
Individual	0.53887	0.174921	3.08064	7.91439	0.588431	0.632528	0.000999001	3S_L12_3S_L07	Gyrodactylus_All
Individual	0.138662	0.0927733	1.49463	0.294281	1.89276	0.79529	0.00899101	3S_L12_3S_L07	Cyathocotyle_Total
Individual	0.0525497	0.0762441	0.689229	0.624911	0.152214	0.937908	0.000999001	3S_L12_3S_L07	Anguilicola
Individual	0.0102011	0.0278033	0.366901	0.133333	0	0.983667	0.00799201	3S_L12_3S_L07	Contracaecum
Individual	0.528724	0.188582	2.80368	7.91439	1.2659	0.713754	0.000999001	3S_L12_9S_L07	Gyrodactylus_All
Individual	0.059462	0.0855622	0.694957	0.624911	0.193365	0.934195	0.001998	3S_L12_9S_L07	Anguilicola
Individual	0.0110511	0.0304077	0.363431	0.133333	0	0.986963	0.002997	3S_L12_9S_L07	Contracaecum
Individual	0.114303	0.0704616	1.6222	0.0666667	2.11903	0.594079	0.000999001	3S_L12_3S_L14	Neochinorhynchus
Individual	0.0927162	0.065986	1.40509	0	1.70137	0.745382	0.000999001	3S_L12_3S_L14	Pyllodistomum
Individual	0.047832	0.0674535	0.70911	0	0.907631	0.823438	0.000999001	3S_L12_3S_L14	Diplostomum
Individual	0.346962	0.177165	1.95841	7.91439	2.77885	0.57411	0.000999001	3S_L12_9S_L14	Gyrodactylus_All
Individual	0.0426095	0.0659259	0.646325	0.624911	0	0.831474	0.00799201	3S_L12_9S_L14	Anguilicola
Individual	0.00892915	0.0242617	0.368036	0.133333	0	0.992825	0.018981	3S_L12_9S_L14	Contracaecum
Individual	0.307568	0.0991849	3.10096	0	4.53893	0.398366	0.000999001	9S_L12_3S_L05	Glochidia_All
Individual	0.0358046	0.077131	0.464206	0	0.602642	0.881843	0.000999001	9S_L12_3S_L05	Argulus
Individual	0.0271617	0.0525699	0.516678	0.124402	0.220272	0.989519	0.046953	9S_L12_3S_L05	Echinochasmus
Individual	0.405426	0.107436	3.77366	0	5.47331	0.536157	0.000999001	9S_L12_9S_L05	Glochidia_All
Individual	0.136569	0.105182	1.29841	0	1.41155	0.661973	0.000999001	9S_L12_3S_L09	Neochinorhynchus
Individual	0.0311121	0.0595008	0.522887	0.124402	0.220463	0.936223	0.020979	9S_L12_9S_L09	Echinochasmus
Individual	0.369559	0.197023	1.87572	3.78607	0.827405	0.46278	0.000999001	9S_L12_3S_L10	Gyrodactylus_All
Individual	0.210747	0.114656	1.83808	0.0333333	1.75378	0.726687	0.000999001	9S_L12_3S_L10	Proteocephalus
Individual	0.0375197	0.0625523	0.599813	0.327614	0	0.926305	0.02997	9S_L12_3S_L10	Anguilicola
Individual	0.0324532	0.0677936	0.478706	0.124402	0.205851	0.966945	0.015984	9S_L12_3S_L10	Echinochasmus
Individual	0.442374	0.192078	2.30309	3.78607	0.867972	0.574928	0.000999001	9S_L12_9S_L10	Gyrodactylus_All
Individual	0.04905	0.0860482	0.57003	0.124402	0.222222	0.805986	0.001998	9S_L12_9S_L10	Echinochasmus
Individual	0.048685	0.0764766	0.6366	0.327614	0.0555556	0.869259	0.004995	9S_L12_9S_L10	Anguilicola
Individual	0.0469396	0.0836022	0.561464	0	0.341459	0.930263	0.000999001	9S_L12_9S_L10	TurtleWorm
Individual	0.115715	0.0959442	1.20606	0	1.31817	0.605789	0.000999001	9S_L12_3S_L01	Ergasilus
Individual	0.0746692	0.0968899	0.77066	0	0.821098	0.791893	0.000999001	9S_L12_9S_L01	Ergasilus
Individual	0.0453843	0.057056	0.795434	0.327614	0.313137	0.905987	0.003996	9S_L12_9S_L01	Anguilicola
Individual	0.0383203	0.0638264	0.600382	0.327614	0	0.886513	0.031968	9S_L12_3S_L02	Anguilicola
Individual	0.00466056	0.0222476	0.209486	0	0.0434783	0.983193	0.034965	9S_L12_3S_L02	Schistocephalus_s
Individual	0.344477	0.22298	1.54488	3.78607	1.33688	0.535173	0.000999001	9S_L12_9S_L02	Gyrodactylus_All
Individual	0.0462249	0.0775947	0.595722	0	0.354185	0.80097	0.000999001	9S_L12_9S_L02	Schistocephalus_p
Individual	0.040525	0.0674519	0.600799	0.327614	0	0.863929	0.018981	9S_L12_9S_L02	Anguilicola
Individual	0.0303942	0.0709693	0.428273	0	0.245664	0.911149	0.000999001	9S_L12_9S_L02	Glugea
Individual	0.00999668	0.0366109	0.273052	0.0333333	0.0434783	0.994034	0.016983	9S_L12_9S_L02	Contracaecum
Individual	0.295434	0.189796	1.55659	3.78607	1.53381	0.49623	0.00999001	9S_L12_9S_L03	Gyrodactylus_All
Individual	0.101909	0.106112	0.96039	0.0333333	0.852368	0.864419	0.000999001	9S_L12_9S_L03	Proteocephalus
Individual	0.0387628	0.0641219	0.604518	0.327614	0	0.929527	0.028971	9S_L12_9S_L03	Anguilicola
Individual	0.359132	0.162776	2.20629	3.78607	0.588431	0.507959	0.000999001	9S_L12_3S_L07	Gyrodactylus_All
Individual	0.159373	0.113928	1.39889	0.931091	1.89276	0.733378	0.001998	9S_L12_3S_L07	Cyathocotyle_Total
Individual	0.0938234	0.0940832	0.997239	0	0.861896	0.866082	0.010989	9S_L12_3S_L07	Neochinorhynchus
Individual	0.0424326	0.0604194	0.702301	0.327614	0.152214	0.9261	0.00699301	9S_L12_3S_L07	Anguilicola
Individual	0.321338	0.191612	1.67702	3.78607	1.2659	0.573352	0.000999001	9S_L12_9S_L07	Gyrodactylus_All
Individual	0.148019	0.119757	1.236	0.931091	1.25301	0.837457	0.002997	9S_L12_9S_L07	Cyathocotyle_Total
Individual	0.0517559	0.0717629	0.721207	0.327614	0.193365	0.929803	0.000999001	9S_L12_9S_L07	Anguilicola
Individual	0.14562	0.0815653	1.78532	0	2.11903	0.481552	0.000999001	9S_L12_3S_L14	Neochinorhynchus
Individual	0.114682	0.0784538	1.46177	0	1.70137	0.669906	0.000999001	9S_L12_3S_L14	Pyllodistomum
Individual	0.0588385	0.0812161	0.724468	0	0.907631	0.872558	0.000999001	9S_L12_3S_L14	Diplostomum
Individual	0.142677	0.115553	1.23474	0.931091	1.79604	0.679649	0.000999001	9S_L12_9S_L14	Cyathocotyle_Total
Individual	0.0332294	0.0649163	0.511881	0.602642	0.0910684	0.837051	0.000999001	3S_L05_9S_L05	Argulus
Individual	0.303103	0.109359	2.77162	4.53893	0.0714286	0.378779	0.000999001	3S_L05_3S_L09	Glochidia_All
Individual	0.09264	0.0882586	1.04964	0.579938	1.41155	0.736873	0.00599401	3S_L05_3S_L09	Neochinorhynchus
Individual	0.0355986	0.0770659	0.461925	0.602642	0	0.888471	0.000999001	3S_L05_3S_L09	Argulus
Individual	0.0310045	0.0455787	0.680241	0.438573	0.121936	0.927216	0.042957	3S_L05_3S_L09	Diplostomum
Individual	0.326984	0.111417	2.93477	4.53893	0	0.438445	0.000999001	3S_L05_9S_L09	Glochidia_All
Individual	0.037667	0.0811167	0.464356	0.602642	0	0.874016	0.000999001	3S_L05_9S_L09	Argulus
Individual	0.0321034	0.0555501	0.577918	0.220272	0.220463	0.917063	0.012987	3S_L05_9S_L09	Echinochasmus
Individual	0.359157	0.123323	2.91233	4.53893	0	0.396416	0.000999001	3S_L05_3S_L10	Glochidia_All
Individual	0.155692	0.110479	1.40924	0	1.75378	0.56826	0.000999001	3S_L05_3S_L10	Proteocephalus
Individual	0.040746	0.0872221	0.467153	0.602642	0	0.898675	0.000999001	3S_L05_3S_L10	Argulus
Individual	0.0367137	0.0688325	0.533378	0.220272	0.205851	0.939198	0.001998	3S_L05_3S_L10	Echinochasmus
Individual	0.0359421	0.0522054	0.688475	0.438573	0.12	0.978868	0.00999001	3S_L05_3S_L10	Diplostomum
Individual	0.405311	0.135402	2.9934	4.53893	0	0.452675	0.000999001	3S_L05_9S_L10	Glochidia_All
Individual	0.045039	0.095365	0.472281	0.602642	0	0.825158	0.000999001	3S_L05_9S_L10	Argulus
Individual	0.0444051	0.0800883	0.554452	0.220272	0.222222	0.874753	0.000999001	3S_L05_9S_L10	Echinochasmus
Individual	0.0349924	0.0570307	0.613571	0.438573	0	0.913834	0.028971	3S_L05_9S_L10	Diplostomum
Individual	0.0336057	0.067954	0.494536	0	0.341459	0.951367	0.000999001	3S_L05_9S_L10	TurtleWorm
Individual	0.302109	0.0987444	3.05951	4.53893	0	0.370887	0.000999001	3S_L05_3S_L01	Glochidia_All
Individual	0.0888102	0.0816182	1.08812	0	1.31817	0.713862	0.000999001	3S_L05_3S_L01	Ergasilus
Individual	0.0352445	0.0761036	0.463112	0.602642	0	0.908153	0.000999001	3S_L05_3S_L01	Argulus
Individual	0.304833	0.100596	3.03028	4.53893	0.04	0.374885	0.000999001	3S_L05_9S_L01	Glochidia_All
Individual	0.0570362	0.0792648	0.719566	0	0.821098	0.797398	0.004995	3S_L05_9S_L01	Ergasilus
Individual	0.0357524	0.0770425	0.464061	0.602642	0	0.886545	0.000999001	3S_L05_9S_L01	Argulus
Individual	0.36511	0.124551	2.93141	4.53893	0	0.442417	0.000999001	3S_L05_3S_L02	Glochidia_All
Individual	0.0413156	0.0882828	0.467991	0.602642	0	0.883362	0.000999001	3S_L05_3S_L02	Argulus
Individual	0.381066	0.129515	2.94226	4.53893	0	0.441899	0.000999001	3S_L05_9S_L02	Glochidia_All
Individual	0.0428046	0.0911443	0.469636	0.602642	0	0.815161	0.000999001	3S_L05_9S_L02	Argulus
Individual	0.0333847	0.0648257	0.514992	0	0.354185	0.853876	0.000999001	3S_L05_9S_L02	Schistocephalus_p
Individual	0.033077	0.0538206	0.61458	0.438573	0	0.892233	0.044955	3S_L05_9S_L02	Diplostomum
Individual	0.0302628	0.0751108	0.402909	0.220272	0	0.927327	0.025974	3S_L05_9S_L02	Echinochasmus
Individual	0.0221301	0.0572138	0.386796	0	0.245664	0.95299	0.002997	3S_L05_9S_L02	Glugea
Individual	0.317839	0.108558	2.92783	4.53893	0	0.401836	0.000999001	3S_L05_3S_L03	Glochidia_All
Individual	0.0367662	0.0793675	0.46324	0.602642	0	0.882712	0.000999001	3S_L05_3S_L03	Argulus
Individual	0.368743	0.121711	3.02965	4.53893	0	0.437767	0.000999001	3S_L05_9S_L03	Glochidia_All
Individual	0.0745266	0.0898287	0.829652	0	0.852368	0.794517	0.045954	3S_L05_9S_L03	Proteocephalus
Individual	0.0417012	0.0888557	0.469313	0.602642	0	0.89889	0.000999001	3S_L05_9S_L03	Argulus
Individual	0.0321135	0.0519391	0.618291	0.438573	0	0.937014	0.043956	3S_L05_9S_L03	Diplostomum
Individual	0.0282913	0.0679631	0.416274	0.220272	0	0.970601	0.047952	3S_L05_9S_L03	Echinochasmus
Individual	0.339672	0.110725	3.0677	4.53893	0.0344828	0.448127	0.000999001	3S_L05_3S_L07	Glochidia_All
Individual	0.0407892	0.0833392	0.489436	0.602642	0.0344828	0.882482	0.000999001	3S_L05_3S_L07	Argulus
Individual	0.0374574	0.0498064	0.752059	0.438573	0.206897	0.931899	0.00599401	3S_L05_3S_L07	Diplostomum
Individual	0.370272	0.120639	3.06925	4.53893	0	0.471967	0.000999001	3S_L05_9S_L07	Glochidia_All
Individual	0.0418629	0.089058	0.470063	0.602642	0	0.88172	0.000999001	3S_L05_9S_L07	Argulus
Individual	0.0336483	0.0525157	0.640727	0.438573	0.0357143	0.92461	0.020979	3S_L05_9S_L07	Diplostomum
Individual	0.0284615	0.0686262	0.414732	0.220272	0	0.960888	0.026973	3S_L05_9S_L07	Echinochasmus
Individual	0.238845	0.0817616	2.92124	4.53893	0	0.296055	0.000999001	3S_L05_3S_L14	Glochidia_All
Individual	0.0978685	0.0748954	1.30674	0.579938	2.11903	0.626162	0.002997	3S_L05_3S_L14	Neochinorhynchus
Individual	0.0910208	0.0669894	1.35873	0.0322581	1.70137	0.738984	0.000999001	3S_L05_3S_L14	Pyllodistomum
Individual	0.053149	0.0621606	0.855026	0.438573	0.907631	0.889504	0.000999001	3S_L05_3S_L14	Diplostomum
Individual	0.0286428	0.062941	0.455073	0.602642	0	0.961707	0.002997	3S_L05_3S_L14	Argulus
Individual	0.299824	0.1028	2.91659	4.53893	0	0.402034	0.000999001	3S_L05_9S_L14	Glochidia_All
Individual	0.0349696	0.0757439	0.461683	0.602642	0	0.862022	0.000999001	3S_L05_9S_L14	Argulus
Individual	0.399918	0.122853	3.25527	5.47331	0.0714286	0.486283	0.000999001	9S_L05_3S_L09	Glochidia_All
Individual	0.0982357	0.0769778	1.27616	0.191068	1.41155	0.831667	0.001998	9S_L05_3S_L09	Neochinorhynchus
Individual	0.431875	0.123443	3.49858	5.47331	0	0.574961	0.000999001	9S_L05_9S_L09	Glochidia_All
Individual	0.475603	0.135609	3.50715	5.47331	0	0.53493	0.000999001	9S_L05_3S_L10	Glochidia_All
Individual	0.141144	0.0856816	1.64731	0.166667	1.75378	0.693681	0.000999001	9S_L05_3S_L10	Proteocephalus
Individual	0.53773	0.143221	3.75456	5.47331	0	0.596406	0.000999001	9S_L05_9S_L10	Glochidia_All
Individual	0.0324307	0.0569852	0.569108	0	0.341459	0.877651	0.000999001	9S_L05_9S_L10	TurtleWorm
Individual	0.397947	0.107627	3.69745	5.47331	0	0.497422	0.000999001	9S_L05_3S_L01	Glochidia_All
Individual	0.0896101	0.0760529	1.17826	0	1.31817	0.827564	0.000999001	9S_L05_3S_L01	Ergasilus
Individual	0.402127	0.109873	3.65992	5.47331	0.04	0.506514	0.000999001	9S_L05_9S_L01	Glochidia_All
Individual	0.0574606	0.0751678	0.764432	0	0.821098	0.904021	0.003996	9S_L05_9S_L01	Ergasilus
Individual	0.483648	0.136157	3.55214	5.47331	0	0.599692	0.000999001	9S_L05_3S_L02	Glochidia_All
Individual	0.505151	0.140107	3.60547	5.47331	0	0.594225	0.000999001	9S_L05_9S_L02	Glochidia_All
Individual	0.0319677	0.0521696	0.612765	0	0.354185	0.880652	0.000999001	9S_L05_9S_L02	Schistocephalus_p
Individual	0.0215696	0.0504412	0.427618	0	0.245664	0.906025	0.003996	9S_L05_9S_L02	Glugea
Individual	0.41942	0.120736	3.47386	5.47331	0	0.544082	0.000999001	9S_L05_3S_L03	Glochidia_All
Individual	0.488758	0.131597	3.71406	5.47331	0	0.597396	0.000999001	9S_L05_9S_L03	Glochidia_All
Individual	0.449782	0.120303	3.73874	5.47331	0.0344828	0.569959	0.000999001	9S_L05_3S_L07	Glochidia_All
Individual	0.490829	0.129204	3.79887	5.47331	0	0.629275	0.000999001	9S_L05_9S_L07	Glochidia_All
Individual	0.311108	0.0885333	3.51403	5.47331	0	0.369928	0.000999001	9S_L05_3S_L14	Glochidia_All
Individual	0.111207	0.0679377	1.6369	0.191068	2.11903	0.69756	0.000999001	9S_L05_3S_L14	Neochinorhynchus
Individual	0.0936484	0.0631375	1.48325	0	1.70137	0.808914	0.000999001	9S_L05_3S_L14	Pyllodistomum
Individual	0.0483373	0.0665305	0.726542	0	0.907631	0.932162	0.000999001	9S_L05_3S_L14	Diplostomum
Individual	0.394637	0.113774	3.46861	5.47331	0	0.528535	0.000999001	9S_L05_9S_L14	Glochidia_All
Individual	0.138563	0.115569	1.19896	1.41155	0.83656	0.631416	0.000999001	3S_L09_9S_L09	Neochinorhynchus
Individual	0.0115208	0.0433574	0.265716	0.0505076	0.0543928	0.951517	0.00699301	3S_L09_9S_L09	Podocotyle
Individual	0.32658	0.212228	1.53882	3.41837	0.827405	0.383391	0.001998	3S_L09_3S_L10	Gyrodactylus_All
Individual	0.215111	0.122291	1.759	0	1.75378	0.635922	0.000999001	3S_L09_3S_L10	Proteocephalus
Individual	0.169721	0.139783	1.21417	1.41155	0.0565685	0.835167	0.000999001	3S_L09_3S_L10	Neochinorhynchus
Individual	0.00768489	0.0411685	0.186669	0.0505076	0	0.971512	0.036963	3S_L09_3S_L10	Podocotyle
Individual	0.00607424	0.0327426	0.185515	0.0357143	0	0.978643	0.021978	3S_L09_3S_L10	Raphidascaris
Individual	0.00477511	0.0251623	0.189773	0.0505076	0	0.99123	0.00699301	3S_L09_3S_L10	Paradilepsis
Individual	0.383947	0.227676	1.68638	3.41837	0.867972	0.472678	0.000999001	3S_L09_9S_L10	Gyrodactylus_All
Individual	0.204651	0.16502	1.24016	1.41155	0.157135	0.724625	0.000999001	3S_L09_9S_L10	Neochinorhynchus
Individual	0.0474073	0.0869623	0.545148	0	0.341459	0.782988	0.000999001	3S_L09_9S_L10	TurtleWorm
Individual	0.0380704	0.078301	0.486206	0	0.222222	0.829857	0.010989	3S_L09_9S_L10	Echinochasmus
Individual	0.00938037	0.0495291	0.189391	0.0505076	0	0.977779	0.040959	3S_L09_9S_L10	Podocotyle
Individual	0.00757791	0.0401449	0.188764	0.0357143	0	0.987109	0.024975	3S_L09_9S_L10	Raphidascaris
Individual	0.0054238	0.0283895	0.19105	0.0505076	0	0.993786	0.035964	3S_L09_9S_L10	Paradilepsis
Individual	0.133375	0.10301	1.29477	1.41155	0	0.606338	0.000999001	3S_L09_3S_L01	Neochinorhynchus
Individual	0.11537	0.0976424	1.18156	0	1.31817	0.81399	0.000999001	3S_L09_3S_L01	Ergasilus
Individual	0.00983508	0.036557	0.269034	0.0505076	0.0565685	0.953324	0.024975	3S_L09_3S_L01	Podocotyle
Individual	0.136312	0.105318	1.29429	1.41155	0	0.637486	0.000999001	3S_L09_9S_L01	Neochinorhynchus
Individual	0.0744815	0.0980913	0.759308	0	0.821098	0.773234	0.000999001	3S_L09_9S_L01	Ergasilus
Individual	0.17511	0.142202	1.23141	1.41155	0	0.785706	0.000999001	3S_L09_3S_L02	Neochinorhynchus
Individual	0.00789028	0.0421973	0.186986	0.0505076	0	0.959262	0.037962	3S_L09_3S_L02	Podocotyle
Individual	0.00625361	0.0336477	0.185855	0.0357143	0	0.970176	0.021978	3S_L09_3S_L02	Raphidascaris
Individual	0.00485893	0.0255739	0.189996	0.0505076	0	0.978656	0.032967	3S_L09_3S_L02	Paradilepsis
Individual	0.00465822	0.0225217	0.206832	0	0.0434783	0.994949	0.03996	3S_L09_3S_L02	Schistocephalus_s
Individual	0.321777	0.223938	1.4369	3.41837	1.33688	0.43126	0.001998	3S_L09_9S_L02	Gyrodactylus_All
Individual	0.186305	0.151599	1.22894	1.41155	0	0.680954	0.000999001	3S_L09_9S_L02	Neochinorhynchus
Individual	0.0468082	0.0814151	0.574933	0	0.354185	0.824888	0.000999001	3S_L09_9S_L02	Schistocephalus_p
Individual	0.0306141	0.0730179	0.419268	0	0.245664	0.865918	0.000999001	3S_L09_9S_L02	Glugea
Individual	0.00847202	0.0451417	0.187676	0.0505076	0	0.964953	0.031968	3S_L09_9S_L02	Podocotyle
Individual	0.00676821	0.0362573	0.186671	0.0357143	0	0.974024	0.013986	3S_L09_9S_L02	Raphidascaris
Individual	0.00508348	0.0267078	0.190337	0.0505076	0	0.989501	0.021978	3S_L09_9S_L02	Paradilepsis
Individual	0.143715	0.114577	1.2543	1.41155	0	0.723091	0.000999001	3S_L09_3S_L03	Neochinorhynchus
Individual	0.288576	0.192095	1.50226	3.41837	1.53381	0.417694	0.032967	3S_L09_9S_L03	Gyrodactylus_All
Individual	0.172311	0.139725	1.23322	1.41155	0.0909091	0.667104	0.000999001	3S_L09_9S_L03	Neochinorhynchus
Individual	0.102543	0.111034	0.92353	0	0.852368	0.815528	0.000999001	3S_L09_9S_L03	Proteocephalus
Individual	0.00632316	0.0337058	0.187599	0.0357143	0	0.981827	0.027972	3S_L09_9S_L03	Raphidascaris
Individual	0.0049123	0.0257683	0.190633	0.0505076	0	0.988938	0.037962	3S_L09_9S_L03	Paradilepsis
Individual	0.310211	0.194716	1.59315	3.41837	0.588431	0.413494	0.003996	3S_L09_3S_L07	Gyrodactylus_All
Individual	0.207275	0.112702	1.83914	0.142857	1.89276	0.68978	0.000999001	3S_L09_3S_L07	Cyathocotyle_Total
Individual	0.134421	0.110356	1.21807	1.41155	0.861896	0.868956	0.000999001	3S_L09_3S_L07	Neochinorhynchus
Individual	0.00702092	0.0372119	0.188674	0.0505076	0	0.976734	0.03996	3S_L09_3S_L07	Podocotyle
Individual	0.00548075	0.0291776	0.187841	0.0357143	0	0.984039	0.016983	3S_L09_3S_L07	Raphidascaris
Individual	0.00453348	0.0237574	0.190824	0.0505076	0	0.990082	0.001998	3S_L09_3S_L07	Paradilepsis
Individual	0.300854	0.199326	1.50936	3.41837	1.2659	0.421285	0.00599401	3S_L09_9S_L07	Gyrodactylus_All
Individual	0.172195	0.140772	1.22322	1.41155	0.121936	0.662409	0.000999001	3S_L09_9S_L07	Neochinorhynchus
Individual	0.151289	0.125234	1.20805	0.142857	1.25301	0.874258	0.000999001	3S_L09_9S_L07	Cyathocotyle_Total
Individual	0.00802141	0.0424914	0.188777	0.0505076	0	0.977559	0.044955	3S_L09_9S_L07	Podocotyle
Individual	0.00635534	0.0338271	0.187877	0.0357143	0	0.986458	0.00899101	3S_L09_9S_L07	Raphidascaris
Individual	0.00493363	0.0258329	0.190982	0.0505076	0	0.993367	0.000999001	3S_L09_9S_L07	Paradilepsis
Individual	0.10903	0.0778114	1.40121	0.148081	1.70137	0.553289	0.000999001	3S_L09_3S_L14	Pyllodistomum
Individual	0.0943748	0.0758952	1.24349	1.41155	2.11903	0.733509	0.003996	3S_L09_3S_L14	Neochinorhynchus
Individual	0.0602686	0.0793269	0.75975	0.121936	0.907631	0.848599	0.000999001	3S_L09_3S_L14	Diplostomum
Individual	0.150657	0.124459	1.21049	0.142857	1.79604	0.620595	0.000999001	3S_L09_9S_L14	Cyathocotyle_Total
Individual	0.117757	0.102014	1.15432	1.41155	0.470699	0.827051	0.000999001	3S_L09_9S_L14	Neochinorhynchus
Individual	0.222924	0.142342	1.56612	0.20164	1.75378	0.29631	0.000999001	9S_L09_3S_L10	Proteocephalus
Individual	0.151699	0.126401	1.20014	1.13393	0.404897	0.78426	0.000999001	9S_L09_3S_L10	Cyathocotyle_Total
Individual	0.0901539	0.110647	0.814791	0.83656	0.0565685	0.904092	0.014985	9S_L09_3S_L10	Neochinorhynchus
Individual	0.0438467	0.0712027	0.615801	0.220463	0.205851	0.962373	0.000999001	9S_L09_3S_L10	Echinochasmus
Individual	0.167582	0.139981	1.19718	1.13393	0.111111	0.581963	0.000999001	9S_L09_9S_L10	Cyathocotyle_Total
Individual	0.113462	0.1337	0.848635	0.83656	0.157135	0.73691	0.000999001	9S_L09_9S_L10	Neochinorhynchus
Individual	0.0623037	0.0975059	0.638973	0.220463	0.222222	0.821993	0.000999001	9S_L09_9S_L10	Echinochasmus
Individual	0.0538164	0.0989316	0.543975	0	0.341459	0.973308	0.000999001	9S_L09_9S_L10	TurtleWorm
Individual	0.125162	0.104837	1.19387	0	1.31817	0.5382	0.000999001	9S_L09_3S_L01	Ergasilus
Individual	0.00968448	0.0345883	0.279993	0.0543928	0.0565685	0.977451	0.023976	9S_L09_3S_L01	Podocotyle
Individual	0.080993	0.106167	0.762882	0	0.821098	0.692226	0.000999001	9S_L09_9S_L01	Ergasilus
Individual	0.141874	0.120696	1.17547	1.13393	0.191922	0.639661	0.003996	9S_L09_3S_L02	Cyathocotyle_Total
Individual	0.0909777	0.113328	0.802784	0.83656	0	0.818535	0.026973	9S_L09_3S_L02	Neochinorhynchus
Individual	0.00512428	0.0247129	0.207353	0	0.0434783	1	0.010989	9S_L09_3S_L02	Schistocephalus_s
Individual	0.150513	0.128558	1.17078	1.13393	0.487424	0.55189	0.003996	9S_L09_9S_L02	Cyathocotyle_Total
Individual	0.0960438	0.119072	0.806603	0.83656	0	0.70081	0.013986	9S_L09_9S_L02	Neochinorhynchus
Individual	0.0533167	0.0936891	0.569081	0	0.354185	0.783479	0.000999001	9S_L09_9S_L02	Schistocephalus_p
Individual	0.0344256	0.0820181	0.419732	0	0.245664	0.836857	0.000999001	9S_L09_9S_L02	Glugea
Individual	0.0296678	0.0643615	0.460957	0.220463	0	0.934897	0.030969	9S_L09_9S_L02	Echinochasmus
Individual	0.141347	0.119844	1.17943	1.13393	0.40356	0.533392	0.00899101	9S_L09_9S_L03	Cyathocotyle_Total
Individual	0.116188	0.120521	0.96405	0.20164	0.852368	0.74005	0.001998	9S_L09_9S_L03	Proteocephalus
Individual	0.0956705	0.111056	0.861463	0.83656	0.0909091	0.910213	0.010989	9S_L09_9S_L03	Neochinorhynchus
Individual	0.155008	0.136011	1.13968	1.13393	1.89276	0.603749	0.000999001	9S_L09_3S_L07	Cyathocotyle_Total
Individual	0.124579	0.103807	1.2001	0.83656	0.861896	0.818094	0.000999001	9S_L09_3S_L07	Neochinorhynchus
Individual	0.156076	0.134377	1.16148	1.13393	1.25301	0.628599	0.000999001	9S_L09_9S_L07	Cyathocotyle_Total
Individual	0.097232	0.111541	0.871717	0.83656	0.121936	0.816335	0.004995	9S_L09_9S_L07	Neochinorhynchus
Individual	0.0282673	0.0607218	0.465522	0.220463	0	0.927432	0.040959	9S_L09_9S_L07	Echinochasmus
Individual	0.127964	0.0927205	1.3801	0.83656	2.11903	0.475987	0.000999001	9S_L09_3S_L14	Neochinorhynchus
Individual	0.121422	0.0848724	1.43064	0	1.70137	0.66673	0.000999001	9S_L09_3S_L14	Pyllodistomum
Individual	0.0621612	0.0865526	0.71819	0	0.907631	0.88735	0.000999001	9S_L09_3S_L14	Diplostomum
Individual	0.145945	0.121261	1.20356	1.13393	1.79604	0.31329	0.002997	9S_L09_9S_L14	Cyathocotyle_Total
Individual	0.0865012	0.0862452	1.00297	0.83656	0.470699	0.786471	0.036963	9S_L09_9S_L14	Neochinorhynchus
Individual	0.3284	0.192845	1.70292	1.75378	0.189679	0.416175	0.000999001	3S_L10_9S_L10	Proteocephalus
Individual	0.0767268	0.124231	0.617612	0.205851	0.222222	0.757261	0.000999001	3S_L10_9S_L10	Echinochasmus
Individual	0.0713745	0.124543	0.573092	0.04	0.341459	0.847713	0.000999001	3S_L10_9S_L10	TurtleWorm
Individual	0.343103	0.176251	1.94668	0.827405	3.61527	0.418465	0.000999001	3S_L10_3S_L01	Gyrodactylus_All
Individual	0.207692	0.11078	1.87482	1.75378	0	0.671775	0.000999001	3S_L10_3S_L01	Proteocephalus
Individual	0.140809	0.116615	1.20747	0	1.31817	0.843513	0.000999001	3S_L10_3S_L01	Ergasilus
Individual	0.360065	0.194512	1.85112	0.827405	3.64529	0.453581	0.000999001	3S_L10_9S_L01	Gyrodactylus_All
Individual	0.202369	0.120287	1.68239	1.75378	0.176569	0.708509	0.000999001	3S_L10_9S_L01	Proteocephalus
Individual	0.0914756	0.119408	0.766074	0	0.821098	0.823743	0.000999001	3S_L10_9S_L01	Ergasilus
Individual	0.036842	0.0651386	0.565594	0	0.313137	0.936013	0.047952	3S_L10_9S_L01	Anguilicola
Individual	0.338812	0.21945	1.54391	0.827405	2.72626	0.4258	0.000999001	3S_L10_3S_L02	Gyrodactylus_All
Individual	0.297136	0.164729	1.80379	1.75378	0	0.799225	0.000999001	3S_L10_3S_L02	Proteocephalus
Individual	0.00589366	0.0283592	0.207822	0	0.0434783	0.995096	0.000999001	3S_L10_3S_L02	Schistocephalus_s
Individual	0.32284	0.175699	1.83746	1.75378	0	0.37548	0.000999001	3S_L10_9S_L02	Proteocephalus
Individual	0.0655474	0.117654	0.557119	0	0.354185	0.820976	0.000999001	3S_L10_9S_L02	Schistocephalus_p
Individual	0.0412861	0.0986448	0.418532	0	0.245664	0.917772	0.000999001	3S_L10_9S_L02	Glugea
Individual	0.0292222	0.0700136	0.417378	0.205851	0	0.951759	0.034965	3S_L10_9S_L02	Echinochasmus
Individual	0.00907025	0.0448258	0.202345	0	0.0434783	0.995309	0.03996	3S_L10_9S_L02	Contracaecum
Individual	0.387543	0.209906	1.84627	0.827405	3.89593	0.519102	0.000999001	3S_L10_3S_L03	Gyrodactylus_All
Individual	0.20694	0.135306	1.52942	1.75378	0.290338	0.796291	0.000999001	3S_L10_3S_L03	Proteocephalus
Individual	0.221732	0.170119	1.3034	1.75378	0.852368	0.359185	0.000999001	3S_L10_9S_L03	Proteocephalus
Individual	0.2776	0.143036	1.94077	0.404897	1.89276	0.320293	0.000999001	3S_L10_3S_L07	Cyathocotyle_Total
Individual	0.253873	0.137874	1.84134	1.75378	0.0344828	0.613209	0.000999001	3S_L10_3S_L07	Proteocephalus
Individual	0.120616	0.121389	0.993631	0.0565685	0.861896	0.752374	0.000999001	3S_L10_3S_L07	Neochinorhynchus
Individual	0.0375012	0.062979	0.595455	0.12	0.206897	0.931536	0.00899101	3S_L10_3S_L07	Diplostomum
Individual	0.301611	0.159515	1.8908	1.75378	0	0.365436	0.000999001	3S_L10_9S_L07	Proteocephalus
Individual	0.214165	0.167683	1.2772	0.404897	1.25301	0.624921	0.000999001	3S_L10_9S_L07	Cyathocotyle_Total
Individual	0.0355239	0.0844633	0.420584	0	0.193365	0.903614	0.043956	3S_L10_9S_L07	Anguilicola
Individual	0.167271	0.0997805	1.67639	0.0565685	2.11903	0.53038	0.000999001	3S_L10_3S_L14	Neochinorhynchus
Individual	0.132563	0.0935017	1.41775	0	1.70137	0.694837	0.000999001	3S_L10_3S_L14	Pyllodistomum
Individual	0.112768	0.0839252	1.34367	1.75378	0.544935	0.834736	0.000999001	3S_L10_3S_L14	Proteocephalus
Individual	0.0698042	0.091001	0.767071	0.12	0.907631	0.921335	0.000999001	3S_L10_3S_L14	Diplostomum
Individual	0.19128	0.149386	1.28044	0.404897	1.79604	0.592022	0.000999001	3S_L10_9S_L14	Cyathocotyle_Total
Individual	0.18349	0.130186	1.40944	1.75378	0.338209	0.834415	0.000999001	3S_L10_9S_L14	Proteocephalus
Individual	0.414695	0.162263	2.55569	0.867972	3.61527	0.522345	0.000999001	9S_L10_3S_L01	Gyrodactylus_All
Individual	0.163726	0.131654	1.24361	0	1.31817	0.728573	0.000999001	9S_L10_3S_L01	Ergasilus
Individual	0.0455018	0.0811698	0.560576	0.341459	0	0.843253	0.000999001	9S_L10_3S_L01	TurtleWorm
Individual	0.0359122	0.0712397	0.504103	0.222222	0	0.888488	0.01998	9S_L10_3S_L01	Echinochasmus
Individual	0.429661	0.196695	2.18441	0.867972	3.64529	0.551797	0.000999001	9S_L10_9S_L01	Gyrodactylus_All
Individual	0.106928	0.137397	0.778244	0	0.821098	0.68912	0.000999001	9S_L10_9S_L01	Ergasilus
Individual	0.04827	0.0798075	0.604831	0.0555556	0.313137	0.751112	0.00599401	9S_L10_9S_L01	Anguilicola
Individual	0.046869	0.0838278	0.559111	0.341459	0	0.811304	0.000999001	9S_L10_9S_L01	TurtleWorm
Individual	0.0372399	0.0742942	0.501249	0.222222	0	0.968179	0.017982	9S_L10_9S_L01	Echinochasmus
Individual	0.419471	0.232088	1.80738	0.867972	2.72626	0.574614	0.000999001	9S_L10_3S_L02	Gyrodactylus_All
Individual	0.0677065	0.12509	0.541262	0.341459	0	0.667362	0.000999001	9S_L10_3S_L02	TurtleWorm
Individual	0.0595807	0.122995	0.484418	0.222222	0	0.748979	0.000999001	9S_L10_3S_L02	Echinochasmus
Individual	0.00704837	0.0335095	0.210339	0	0.0434783	1	0.000999001	9S_L10_3S_L02	Schistocephalus_s
Individual	0.0861629	0.153245	0.562258	0	0.354185	0.567339	0.000999001	9S_L10_9S_L02	Schistocephalus_p
Individual	0.0742099	0.136673	0.542976	0.341459	0	0.657848	0.000999001	9S_L10_9S_L02	TurtleWorm
Individual	0.0670478	0.137163	0.488818	0.222222	0	0.739622	0.000999001	9S_L10_9S_L02	Echinochasmus
Individual	0.0561875	0.131251	0.428092	0	0.191922	0.808151	0.016983	9S_L10_9S_L02	Ergasilus
Individual	0.0524345	0.123307	0.425234	0	0.245664	0.937	0.000999001	9S_L10_9S_L02	Glugea
Individual	0.0118481	0.057138	0.20736	0	0.0434783	1	0.017982	9S_L10_9S_L02	Contracaecum
Individual	0.461607	0.212765	2.16956	0.867972	3.89593	0.612959	0.000999001	9S_L10_3S_L03	Gyrodactylus_All
Individual	0.050848	0.0929431	0.547087	0.341459	0	0.888062	0.000999001	9S_L10_3S_L03	TurtleWorm
Individual	0.0413861	0.084459	0.490014	0.222222	0	0.943018	0.003996	9S_L10_3S_L03	Echinochasmus
Individual	0.173833	0.17564	0.98971	0.189679	0.852368	0.605006	0.000999001	9S_L10_9S_L03	Proteocephalus
Individual	0.068297	0.123977	0.550883	0.341459	0	0.812442	0.000999001	9S_L10_9S_L03	TurtleWorm
Individual	0.0597175	0.120174	0.496923	0.222222	0	0.894001	0.000999001	9S_L10_9S_L03	Echinochasmus
Individual	0.33813	0.167891	2.01399	0.111111	1.89276	0.392329	0.000999001	9S_L10_3S_L07	Cyathocotyle_Total
Individual	0.15421	0.145225	1.06187	0.157135	0.861896	0.571257	0.000999001	9S_L10_3S_L07	Neochinorhynchus
Individual	0.0579059	0.104254	0.555433	0.341459	0	0.806138	0.000999001	9S_L10_3S_L07	TurtleWorm
Individual	0.0483133	0.0970862	0.497633	0.222222	0	0.862196	0.000999001	9S_L10_3S_L07	Echinochasmus
Individual	0.255138	0.200602	1.27186	0.111111	1.25301	0.328077	0.000999001	9S_L10_9S_L07	Cyathocotyle_Total
Individual	0.0687043	0.124807	0.550483	0.341459	0	0.728284	0.000999001	9S_L10_9S_L07	TurtleWorm
Individual	0.0602351	0.121901	0.49413	0.222222	0	0.80574	0.000999001	9S_L10_9S_L07	Echinochasmus
Individual	0.0560305	0.117154	0.478262	0.0555556	0.193365	0.877788	0.000999001	9S_L10_9S_L07	Anguilicola
Individual	0.294468	0.168349	1.74915	0.867972	3.91471	0.347476	0.01998	9S_L10_3S_L14	Gyrodactylus_All
Individual	0.187072	0.110569	1.6919	0.157135	2.11903	0.568222	0.000999001	9S_L10_3S_L14	Neochinorhynchus
Individual	0.148207	0.104463	1.41875	0	1.70137	0.743109	0.000999001	9S_L10_3S_L14	Pyllodistomum
Individual	0.0753303	0.104996	0.717462	0	0.907631	0.831999	0.000999001	9S_L10_3S_L14	Diplostomum
Individual	0.0331976	0.0560487	0.5923	0.341459	0.048766	0.933182	0.000999001	9S_L10_3S_L14	TurtleWorm
Individual	0.306157	0.181425	1.68751	0.867972	2.77885	0.393821	0.010989	9S_L10_9S_L14	Gyrodactylus_All
Individual	0.21375	0.168014	1.27222	0.111111	1.79604	0.668775	0.000999001	9S_L10_9S_L14	Cyathocotyle_Total
Individual	0.0476984	0.0847035	0.563122	0.341459	0.0333333	0.895774	0.000999001	9S_L10_9S_L14	TurtleWorm
Individual	0.036493	0.0767293	0.475607	0.222222	0	0.942716	0.015984	9S_L10_9S_L14	Echinochasmus
Individual	0.117643	0.0918924	1.28022	1.31817	0.821098	0.690337	0.000999001	3S_L01_9S_L01	Ergasilus
Individual	0.138521	0.115321	1.20118	1.31817	0.209932	0.806747	0.000999001	3S_L01_3S_L02	Ergasilus
Individual	0.316266	0.201021	1.5733	3.61527	1.33688	0.490231	0.001998	3S_L01_9S_L02	Gyrodactylus_All
Individual	0.145555	0.11762	1.23749	1.31817	0.191922	0.715849	0.000999001	3S_L01_9S_L02	Ergasilus
Individual	0.0447951	0.0751811	0.595829	0	0.354185	0.896133	0.000999001	3S_L01_9S_L02	Schistocephalus_p
Individual	0.0327891	0.0702149	0.466982	0.04	0.245664	0.946958	0.000999001	3S_L01_9S_L02	Glugea
Individual	0.118767	0.10067	1.17976	1.31817	0.100592	0.697967	0.000999001	3S_L01_3S_L03	Ergasilus
Individual	0.143702	0.116765	1.2307	1.31817	0.0454545	0.660453	0.000999001	3S_L01_9S_L03	Ergasilus
Individual	0.0991884	0.104265	0.951308	0	0.852368	0.819414	0.001998	3S_L01_9S_L03	Proteocephalus
Individual	0.336087	0.136548	2.46132	3.61527	0.588431	0.408331	0.000999001	3S_L01_3S_L07	Gyrodactylus_All
Individual	0.194025	0.105346	1.8418	0.319628	1.89276	0.644064	0.000999001	3S_L01_3S_L07	Cyathocotyle_Total
Individual	0.132079	0.108131	1.22148	1.31817	0	0.804534	0.000999001	3S_L01_3S_L07	Ergasilus
Individual	0.0914537	0.0921333	0.992624	0	0.861896	0.915647	0.016983	3S_L01_3S_L07	Neochinorhynchus
Individual	0.294621	0.16725	1.76156	3.61527	1.2659	0.44811	0.010989	3S_L01_9S_L07	Gyrodactylus_All
Individual	0.147366	0.115522	1.27566	0.319628	1.25301	0.672249	0.002997	3S_L01_9S_L07	Cyathocotyle_Total
Individual	0.14597	0.118512	1.23169	1.31817	0	0.894265	0.000999001	3S_L01_9S_L07	Ergasilus
Individual	0.143054	0.0804992	1.77709	0	2.11903	0.231355	0.000999001	3S_L01_3S_L14	Neochinorhynchus
Individual	0.112713	0.077313	1.45788	0	1.70137	0.630121	0.000999001	3S_L01_3S_L14	Pyllodistomum
Individual	0.085118	0.0732804	1.16154	1.31817	0	0.767779	0.000999001	3S_L01_3S_L14	Ergasilus
Individual	0.0594158	0.0773304	0.768337	0.12	0.907631	0.863869	0.000999001	3S_L01_3S_L14	Diplostomum
Individual	0.147031	0.118972	1.23584	0.319628	1.79604	0.282423	0.003996	3S_L01_9S_L14	Cyathocotyle_Total
Individual	0.11237	0.0952692	1.1795	1.31817	0	0.766009	0.000999001	3S_L01_9S_L14	Ergasilus
Individual	0.0992216	0.116241	0.853583	0.821098	0.209932	0.75376	0.000999001	9S_L01_3S_L02	Ergasilus
Individual	0.0376479	0.0665368	0.56582	0.313137	0	0.933068	0.03996	9S_L01_3S_L02	Anguilicola
Individual	0.337838	0.21652	1.56031	3.64529	1.33688	0.512475	0.000999001	9S_L01_9S_L02	Gyrodactylus_All
Individual	0.105152	0.121323	0.86671	0.821098	0.191922	0.671983	0.000999001	9S_L01_9S_L02	Ergasilus
Individual	0.0461764	0.077939	0.592469	0	0.354185	0.843769	0.000999001	9S_L01_9S_L02	Schistocephalus_p
Individual	0.0398754	0.0705276	0.565387	0.313137	0	0.904257	0.022977	9S_L01_9S_L02	Anguilicola
Individual	0.0303479	0.0710688	0.427022	0	0.245664	0.950293	0.000999001	9S_L01_9S_L02	Glugea
Individual	0.0800835	0.100469	0.7971	0.821098	0.100592	0.653393	0.000999001	9S_L01_3S_L03	Ergasilus
Individual	0.289694	0.181876	1.59281	3.64529	1.53381	0.473675	0.020979	9S_L01_9S_L03	Gyrodactylus_All
Individual	0.103827	0.105333	0.985711	0.176569	0.852368	0.643442	0.000999001	9S_L01_9S_L03	Proteocephalus
Individual	0.0957085	0.120238	0.79599	0.821098	0.0454545	0.799933	0.000999001	9S_L01_9S_L03	Ergasilus
Individual	0.0380811	0.0668009	0.570069	0.313137	0	0.95868	0.036963	9S_L01_9S_L03	Anguilicola
Individual	0.348726	0.162078	2.15159	3.64529	0.588431	0.42522	0.000999001	9S_L01_3S_L07	Gyrodactylus_All
Individual	0.196309	0.105322	1.8639	0.216569	1.89276	0.664589	0.000999001	9S_L01_3S_L07	Cyathocotyle_Total
Individual	0.0936419	0.0941403	0.994706	0	0.861896	0.778772	0.00899101	9S_L01_3S_L07	Neochinorhynchus
Individual	0.085568	0.11054	0.774094	0.821098	0	0.883109	0.000999001	9S_L01_3S_L07	Ergasilus
Individual	0.0420132	0.0622985	0.674387	0.313137	0.152214	0.934338	0.00799201	9S_L01_3S_L07	Anguilicola
Individual	0.314467	0.184834	1.70135	3.64529	1.2659	0.483502	0.001998	9S_L01_9S_L07	Gyrodactylus_All
Individual	0.146499	0.11597	1.26325	0.216569	1.25301	0.708749	0.001998	9S_L01_9S_L07	Cyathocotyle_Total
Individual	0.0948986	0.122298	0.77596	0.821098	0	0.854658	0.000999001	9S_L01_9S_L07	Ergasilus
Individual	0.051534	0.0739029	0.697321	0.313137	0.193365	0.933893	0.000999001	9S_L01_9S_L07	Anguilicola
Individual	0.145381	0.0815273	1.78322	0	2.11903	0.237785	0.000999001	9S_L01_3S_L14	Neochinorhynchus
Individual	0.114496	0.0783799	1.46078	0	1.70137	0.657093	0.000999001	9S_L01_3S_L14	Pyllodistomum
Individual	0.0592703	0.0802403	0.738661	0.04	0.907631	0.754036	0.000999001	9S_L01_3S_L14	Diplostomum
Individual	0.0545296	0.071958	0.757797	0.821098	0	0.843224	0.00999001	9S_L01_3S_L14	Ergasilus
Individual	0.14815	0.119125	1.24365	0.216569	1.79604	0.589537	0.001998	9S_L01_9S_L14	Cyathocotyle_Total
Individual	0.0724924	0.0955403	0.758762	0.821098	0	0.727438	0.000999001	9S_L01_9S_L14	Ergasilus
Individual	0.334739	0.243801	1.373	2.72626	1.33688	0.541943	0.000999001	3S_L02_9S_L02	Gyrodactylus_All
Individual	0.0679101	0.121946	0.556887	0	0.354185	0.797524	0.000999001	3S_L02_9S_L02	Schistocephalus_p
Individual	0.0666458	0.114353	0.582807	0.209932	0.191922	0.905424	0.001998	3S_L02_9S_L02	Ergasilus
Individual	0.0425912	0.10162	0.419124	0	0.245664	0.974379	0.000999001	3S_L02_9S_L02	Glugea
Individual	0.00939228	0.0463161	0.202786	0	0.0434783	0.989585	0.034965	3S_L02_9S_L02	Contracaecum
Individual	0.00643297	0.0308099	0.208796	0.0434783	0	1	0.000999001	3S_L02_9S_L02	Schistocephalus_s
Individual	0.00491706	0.0237248	0.207254	0.0434783	0	0.993286	0.031968	3S_L02_3S_L03	Schistocephalus_s
Individual	0.140145	0.152127	0.921234	0	0.852368	0.735591	0.000999001	3S_L02_9S_L03	Proteocephalus
Individual	0.00610763	0.0291589	0.209461	0.0434783	0	1	0.000999001	3S_L02_9S_L03	Schistocephalus_s
Individual	0.308873	0.194885	1.5849	2.72626	0.588431	0.38738	0.004995	3S_L02_3S_L07	Gyrodactylus_All
Individual	0.269233	0.147981	1.81937	0.191922	1.89276	0.725046	0.000999001	3S_L02_3S_L07	Cyathocotyle_Total
Individual	0.123504	0.124418	0.992651	0	0.861896	0.879941	0.000999001	3S_L02_3S_L07	Neochinorhynchus
Individual	0.00544592	0.0259647	0.209743	0.0434783	0	0.989041	0.001998	3S_L02_3S_L07	Schistocephalus_s
Individual	0.289716	0.213096	1.35956	2.72626	1.2659	0.488	0.01998	3S_L02_9S_L07	Gyrodactylus_All
Individual	0.205129	0.166483	1.23213	0.191922	1.25301	0.83352	0.000999001	3S_L02_9S_L07	Cyathocotyle_Total
Individual	0.0367176	0.0872694	0.420739	0	0.193365	0.895367	0.040959	3S_L02_9S_L07	Anguilicola
Individual	0.00613639	0.0292345	0.209902	0.0434783	0	0.99087	0.000999001	3S_L02_9S_L07	Schistocephalus_s
Individual	0.172087	0.0993289	1.7325	0	2.11903	0.55113	0.000999001	3S_L02_3S_L14	Neochinorhynchus
Individual	0.134614	0.0948416	1.41936	0	1.70137	0.750837	0.000999001	3S_L02_3S_L14	Pyllodistomum
Individual	0.0686638	0.0958043	0.716709	0	0.907631	0.852703	0.000999001	3S_L02_3S_L14	Diplostomum
Individual	0.185106	0.148422	1.24716	0.191922	1.79604	0.713596	0.000999001	3S_L02_9S_L14	Cyathocotyle_Total
Individual	0.00451615	0.0218524	0.206666	0.0434783	0	0.987211	0.043956	3S_L02_9S_L14	Schistocephalus_s
Individual	0.373513	0.22593	1.65323	1.33688	3.89593	0.58291	0.000999001	9S_L02_3S_L03	Gyrodactylus_All
Individual	0.0502456	0.0872353	0.575977	0.354185	0	0.814086	0.000999001	9S_L02_3S_L03	Schistocephalus_p
Individual	0.0326645	0.0775827	0.421029	0.245664	0	0.98445	0.000999001	9S_L02_3S_L03	Glugea
Individual	0.151775	0.164195	0.924358	0	0.852368	0.568568	0.000999001	9S_L02_9S_L03	Proteocephalus
Individual	0.0728268	0.121121	0.601274	0.354185	0.0454545	0.828867	0.000999001	9S_L02_9S_L03	Schistocephalus_p
Individual	0.0503481	0.106743	0.471675	0.191922	0.0454545	0.901659	0.034965	9S_L02_9S_L03	Ergasilus
Individual	0.0429477	0.100978	0.425318	0.245664	0	0.963751	0.000999001	9S_L02_9S_L03	Glugea
Individual	0.0094732	0.0460845	0.205562	0.0434783	0	1	0.033966	9S_L02_9S_L03	Contracaecum
Individual	0.266464	0.179682	1.48298	0.487424	1.89276	0.338992	0.000999001	9S_L02_3S_L07	Cyathocotyle_Total
Individual	0.132239	0.132145	1.00072	0	0.861896	0.740253	0.000999001	9S_L02_3S_L07	Neochinorhynchus
Individual	0.0573778	0.0988516	0.580445	0.354185	0	0.813249	0.000999001	9S_L02_3S_L07	Schistocephalus_p
Individual	0.0368916	0.0864091	0.426942	0.245664	0	0.860182	0.000999001	9S_L02_3S_L07	Glugea
Individual	0.00796354	0.0387055	0.205747	0.0434783	0	0.980269	0.04995	9S_L02_3S_L07	Contracaecum
Individual	0.216828	0.183014	1.18476	0.487424	1.25301	0.65978	0.000999001	9S_L02_9S_L07	Cyathocotyle_Total
Individual	0.0687842	0.121169	0.567671	0.354185	0	0.761188	0.000999001	9S_L02_9S_L07	Schistocephalus_p
Individual	0.0432124	0.10169	0.424941	0.245664	0	0.889932	0.000999001	9S_L02_9S_L07	Glugea
Individual	0.0402162	0.0955596	0.420849	0	0.193365	0.949222	0.025974	9S_L02_9S_L07	Anguilicola
Individual	0.00952986	0.0463652	0.205539	0.0434783	0	0.991436	0.025974	9S_L02_9S_L07	Contracaecum
Individual	0.179339	0.103478	1.73312	0	2.11903	0.528546	0.000999001	9S_L02_3S_L14	Neochinorhynchus
Individual	0.140036	0.0987999	1.41737	0	1.70137	0.701371	0.000999001	9S_L02_3S_L14	Pyllodistomum
Individual	0.0713263	0.0995247	0.71667	0	0.907631	0.789398	0.000999001	9S_L02_3S_L14	Diplostomum
Individual	0.029968	0.0493806	0.606879	0.354185	0	0.935735	0.000999001	9S_L02_3S_L14	Schistocephalus_p
Individual	0.022762	0.0492036	0.462609	0.245664	0.0344828	0.963826	0.002997	9S_L02_3S_L14	Glugea
Individual	0.188727	0.154542	1.2212	0.487424	1.79604	0.643661	0.000999001	9S_L02_9S_L14	Cyathocotyle_Total
Individual	0.0450998	0.0795743	0.566763	0.354185	0	0.794001	0.000999001	9S_L02_9S_L14	Schistocephalus_p
Individual	0.0295533	0.0710313	0.416061	0.245664	0	0.893985	0.000999001	9S_L02_9S_L14	Glugea
Individual	0.32039	0.195679	1.63732	3.89593	1.53381	0.571177	0.000999001	3S_L03_9S_L03	Gyrodactylus_All
Individual	0.113575	0.113373	1.00178	0.290338	0.852368	0.773654	0.000999001	3S_L03_9S_L03	Proteocephalus
Individual	0.371462	0.18137	2.04809	3.89593	0.588431	0.506292	0.000999001	3S_L03_3S_L07	Gyrodactylus_All
Individual	0.170445	0.120183	1.41821	0.625	1.89276	0.738604	0.000999001	3S_L03_3S_L07	Cyathocotyle_Total
Individual	0.0993705	0.101484	0.979169	0	0.861896	0.874043	0.004995	3S_L03_3S_L07	Neochinorhynchus
Individual	0.344218	0.198916	1.73047	3.89593	1.2659	0.591127	0.000999001	3S_L03_9S_L07	Gyrodactylus_All
Individual	0.1422	0.116293	1.22277	0.625	1.25301	0.835327	0.004995	3S_L03_9S_L07	Cyathocotyle_Total
Individual	0.150328	0.0864034	1.73984	0	2.11903	0.526361	0.000999001	3S_L03_3S_L14	Neochinorhynchus
Individual	0.118205	0.0825504	1.43192	0	1.70137	0.722896	0.000999001	3S_L03_3S_L14	Pyllodistomum
Individual	0.0609927	0.0836862	0.728826	0.0416667	0.907631	0.824306	0.000999001	3S_L03_3S_L14	Diplostomum
Individual	0.143308	0.11584	1.23711	0.625	1.79604	0.718612	0.00699301	3S_L03_9S_L14	Cyathocotyle_Total
Individual	0.251483	0.157942	1.59225	0.40356	1.89276	0.333208	0.000999001	9S_L03_3S_L07	Cyathocotyle_Total
Individual	0.123506	0.122344	1.00949	0.0909091	0.861896	0.74042	0.000999001	9S_L03_3S_L07	Neochinorhynchus
Individual	0.122719	0.128036	0.958472	0.852368	0.0344828	0.90302	0.000999001	9S_L03_3S_L07	Proteocephalus
Individual	0.200953	0.164633	1.22061	0.40356	1.25301	0.31593	0.000999001	9S_L03_9S_L07	Cyathocotyle_Total
Individual	0.142306	0.151352	0.940228	0.852368	0	0.854304	0.000999001	9S_L03_9S_L07	Proteocephalus
Individual	0.0370096	0.0864199	0.428253	0	0.193365	0.912489	0.032967	9S_L03_9S_L07	Anguilicola
Individual	0.168143	0.0999236	1.68272	0.0909091	2.11903	0.541468	0.000999001	9S_L03_3S_L14	Neochinorhynchus
Individual	0.135972	0.0950436	1.43063	0	1.70137	0.728145	0.000999001	9S_L03_3S_L14	Pyllodistomum
Individual	0.0693428	0.0963939	0.71937	0	0.907631	0.921153	0.000999001	9S_L03_3S_L14	Diplostomum
Individual	0.181495	0.146389	1.23981	0.40356	1.79604	0.648011	0.000999001	9S_L03_9S_L14	Cyathocotyle_Total
Individual	0.101855	0.104121	0.978233	0.852368	0.338209	0.821061	0.000999001	9S_L03_9S_L14	Proteocephalus
Individual	0.178481	0.155017	1.15137	1.89276	1.25301	0.321983	0.000999001	3S_L07_9S_L07	Cyathocotyle_Total
Individual	0.125016	0.122573	1.01993	0.861896	0.121936	0.83609	0.000999001	3S_L07_9S_L07	Neochinorhynchus
Individual	0.0444356	0.0789904	0.562544	0.152214	0.193365	0.916252	0.004995	3S_L07_9S_L07	Anguilicola
Individual	0.0316627	0.0600105	0.527618	0.206897	0.0357143	0.973372	0.043956	3S_L07_9S_L07	Diplostomum
Individual	0.137868	0.0761017	1.81162	1.89276	0.21194	0.50728	0.011988	3S_L07_3S_L14	Cyathocotyle_Total
Individual	0.126825	0.087498	1.44946	0	1.70137	0.67007	0.000999001	3S_L07_3S_L14	Pyllodistomum
Individual	0.122404	0.0880639	1.38995	0.861896	2.11903	0.827186	0.000999001	3S_L07_3S_L14	Neochinorhynchus
Individual	0.0683574	0.0837789	0.815926	0.206897	0.907631	0.914928	0.000999001	3S_L07_3S_L14	Diplostomum
Individual	0.152638	0.126014	1.21128	1.89276	1.79604	0.66167	0.000999001	3S_L07_9S_L14	Cyathocotyle_Total
Individual	0.0947882	0.0893336	1.06106	0.861896	0.470699	0.819485	0.00899101	3S_L07_9S_L14	Neochinorhynchus
Individual	0.167281	0.101023	1.65588	0.121936	2.11903	0.519066	0.000999001	9S_L07_3S_L14	Neochinorhynchus
Individual	0.136528	0.095022	1.43681	0	1.70137	0.693343	0.000999001	9S_L07_3S_L14	Pyllodistomum
Individual	0.0702777	0.0955464	0.735536	0.0357143	0.907631	0.910271	0.000999001	9S_L07_3S_L14	Diplostomum
Individual	0.171733	0.14049	1.22239	1.25301	1.79604	0.709062	0.000999001	9S_L07_9S_L14	Cyathocotyle_Total
Individual	0.119801	0.0844628	1.41839	2.11903	0.470699	0.454817	0.000999001	3S_L14_9S_L14	Neochinorhynchus
Individual	0.104958	0.0773412	1.35708	1.70137	0.274755	0.814655	0.000999001	3S_L14_9S_L14	Pyllodistomum
Individual	0.0578004	0.0790547	0.731144	0.907631	0.0333333	0.911136	0.000999001	3S_L14_9S_L14	Diplostomum
Aggregated	0.0268465	0.0237876	1.12859	0.453632	0.0631411	0.782287	0.00799201	3S_9S	Diplostomum
Aggregated	0.00221022	0.00642692	0.343901	0.0222222	0	0.995946	0.034965	3S_9S	Schistocephalus_s

## Sheet: Table S4
Table S4. All site-specific models identifying correlations between parasite infection and trophic niche axes. Bold results highlight significant models.
Site	Isotope	Significant Predictors	AIC-based Simplified Model	F	d.f.	P	FDR
L01	δ15N	Species	δ15N ~ IPISite + Species	5.82	2,47	0.0055	0.0141429
	δ13C		δ13C ~ IPISite: Length + IPISite: Species	2.22	5,44	0.067	0.0861429
L02	δ15N	IPISite: Length + IPISite + Length	δ15N ~ IPISite: Length + IPISite: Species	4.23	5,45	0.0031	0.0093
	δ13C	Species	δ13C ~ Species	4.64	1,49	0.0362	0.0592364
L03	δ15N	IPISite + Length	δ15N ~ IPISite + Length	4.95	2,46	0.0112	0.0252
	δ13C		δ13C ~ 1
L05	δ15N	Length: Species + Length + Species	δ15N ~ Length: Species	5.49	3,57	0.0022	0.00792
	δ13C	Length: Species + Length + Species	δ13C ~ Length	4.14	1,59	0.0464	0.0642462
L07	δ15N	Species	δ15N ~ IPISite + Species	7.67	2,55	0.0012	0.0054
	δ13C	Species	δ13C ~ Species	36.08	1,56	1.484e-07	< 0.001
L09	δ15N	Species	δ15N ~ Species	4.27	1,54	0.04367	0.0642462
	δ13C		δ13C ~ 1
L10	δ15N		δ15N ~ IPISite: Length + IPISite: Species	3.14	5,48	0.01565	0.0314
	δ13C	Species	δ13C ~ Species	16.7	1,52	0.0001518	0.0012
L12	δ15N		δ15N ~ IPISite: Species	1.75	3,56	0.168	0.2016
	δ13C	Length: Species + Length + Species	δ13C ~ Length: Species	3.66	3,56	0.01771	0.03186
L14	δ15N	Length + Species	δ15N ~ IPISite + Length + Species	9.511	3,55	3.695e-05	< 0.001
	δ13C		δ13C ~ Length: Species	1.1	3,55	0.3583	0.403087
L01	δ15N	Species	δ15N ~ Species	7.588	1,48	0.008277	0.0249
	δ13C	Length: Species + Length + Species	δ13C ~ Length: Species	1.855	3,46	0.1505	0.1806
L02	δ15N	Length	δ15N ~ Length	4.982	1,49	0.03022	0.0592364
	δ13C	Species	δ13C ~ Species	4.637	1,49	0.03624	0.0592364
L03	δ15N		δ15N ~ Length	2.304	1,47	0.1357	0.174471
	δ13C		δ13C ~ 1
L05	δ15N	Length: Species + Length + Species	δ15N ~ Length: Species	5.487	3,57	0.00221	0.0099
	δ13C	Gyrodactylus: Species + Gyrodactylus + Species	δ13C ~ Gyrodactylus: Species + Length	2.799	4,56	0.03445	0.0592364
L07	δ15N	Species	δ15N ~ Species	12.51	1,56	0.0008203	0.0048
	δ13C	Species	δ13C ~ Species	36.08	1,56	1.484e-07	0
L09	δ15N	Species	δ15N ~ Species	4.267	1,54	0.04367	0.06555
	δ13C		δ13C ~ Gyrodactylus: Length + Species	2.496	4,51	0.05418	0.0750462
L10	δ15N	Species	δ15N ~ Species	6.814	1,52	0.01179	0.0303429
	δ13C		δ13C ~ Gyrodactylus: Length + Gyrodactylus:Species	3.684	5,48	0.006676	0.02412
L12	δ15N		δ15N ~ 1
	δ13C	Length: Species + Length + Species	δ13C ~ Length: Species	3.656	3,56	0.01771	0.039825
L14	δ15N	Gyrodactylus: Length + Gyrodactylus + Length + Species	δ15N ~ Gyrodactylus: Length + Species	7.552	4,54	6.591e-05	0.0009
	δ13C		δ13C ~ Length: Species	1.097	3,55	0.3583	0.403087
L01	δ15N		No model run: Parasite abundance too low
	δ13C		No model run: Parasite abundance too low
L02	δ15N		No model run: Parasite abundance too low
	δ13C		No model run: Parasite abundance too low
L03	δ15N		No model run: Parasite abundance too low
	δ13C		No model run: Parasite abundance too low
L05	δ15N	Length: Species	δ15N ~ Neochinorhynchus + Length: Species	4.719	4,56	0.002365	0.0048
	δ13C		δ13C ~ Length + Neochinorhynchus: Species	2.227	4,56	0.07758	0.097
L07	δ15N	Species	δ15N ~ Neochinorhynchus + Species	7.368	2,55	0.001462	0.00375
	δ13C	Species	δ13C ~ Neochinorhynchus + Species	19.33	2,55	4.395e-07	< 0.001
L09	δ15N	Species	δ15N ~ Species	4.267	1,54	0.04367	0.0624286
	δ13C	Neochinorhynchus: Length	δ13C ~ Species + Neochinorhynchus: Length	1.947	4,51	0.1169	0.129889
L10	δ15N		No model run: Parasite abundance too low
	δ13C		No model run: Parasite abundance too low
L12	δ15N		No model run: Parasite abundance too low
	δ13C		No model run: Parasite abundance too low
L14	δ15N	Species	δ15N ~ Length + Species	12.47	2,56	3.313e-05	< 0.001
	δ13C		δ13C ~ Neochinorhynchus: Species + Length: Species	1.444	5,53	0.224	0.224
L01	δ15N	Species	δ15N ~ Species	7.588	1,48	0.008277	0.0221333
	δ13C	Length: Species + Length + Species	δ13C ~ Cyathocotyle: Length +Length: Species	2.01	5,44	0.09523	0.1088
L02	δ15N	Length	δ15N ~ Length	4.982	1,49	0.03022	0.0604
	δ13C	Species	δ13C ~ Species	4.637	1,49	0.03624	0.0618667
L03	δ15N	Length	δ15N ~ Length	2.304	1,47	0.1357	0.1357
	δ13C		δ13C ~ 1
L05	δ15N	Length: Species	δ15N ~ Length: Species	5.487	3,57	0.00221	0.00704
	δ13C	Length: Species + Length + Species	δ13C ~ Length	4.14	1,59	0.0464	0.0618667
L07	δ15N	Cyathocotyle: Species	δ15N ~ Cyathocotyle: Species	8.466	1,54	0.0001052	0.000533333
	δ13C	Species	δ13C ~ Species + Cyathocotyle: Length	9.525	4,53	7.051e-07	0
L09	δ15N	Species	δ15N ~ Species	4.27	1,54	0.04367	0.0618667
	δ13C		δ13C ~ 1
L10	δ15N	Species	δ15N ~ Cyathocotyle: Species + Length: Species	2.398	5,48	0.05083	0.0625231
	δ13C	Cyathocotyle: Length	δ13C ~ Species + Cyathocotyle: Length	5.4	4,49	0.001104	0.0044
L12	δ15N	Cyaothocotyle: Species	δ15N ~ Cyathocotyle: Species	2.08	3,56	0.1132	0.120747
	δ13C	Length: Species + Length + Species	δ13C ~ Length: Species	3.66	3,56	0.01771	0.0404571
L14	δ15N	Species	δ15N ~ Length + Species	12.47	2,56	3.313e-05	0
	δ13C	Cyathocotyle	δ13C ~ Cyathocotyle	4.447	1,57	0.03936	0.0618667
L05	δ15N	Length: Species + Glochidia	δ15N ~ Glochidia + Length: Species	5.352	4,56	0.001011
	δ13C		δ13C ~ Length + Glochidia: Species	2.159	4,56	0.08553

## Sheet: Table S5
Table S5. All Kolmogorov–Smirnov test output for [top] species niche comparisons and [bottom] highly and lowly infected fish niche comparisons. Significant resutls are shown in bold.
Species	Site	Isotope	Comparison	D	Raw P	FDR
Both	L12	N	Species	0.1	0.998839	0.998839
Both	L12	C	Species	0.166667	0.807963	0.908959
Both	L05	N	Species	0.434409	0.004603	0.0118363
Both	L05	C	Species	0.468817	0.00172399	0.00712466
Both	L09	N	Species	0.425287	0.00862889	0.019415
Both	L09	C	Species	0.229885	0.379468	0.569202
Both	L10	N	Species	0.481481	0.00333382	0.0100015
Both	L10	C	Species	0.62963	2.45829e-05	0.000221246
Both	L01	N	Species	0.4	0.0356114	0.0641005
Both	L01	C	Species	0.12	0.995532	0.998839
Both	L02	N	Species	0.407692	0.0224484	0.0448968
Both	L02	C	Species	0.367692	0.0513799	0.0840762
Both	L03	N	Species	0.175	0.775181	0.908959
Both	L03	C	Species	0.175	0.775181	0.908959
Both	L07	N	Species	0.482759	0.00197907	0.00712466
Both	L07	C	Species	0.689655	7.08337e-07	1.27501e-05
Both	L14	N	Species	0.464368	0.00146513	0.00712466
Both	L14	C	Species	0.186207	0.598925	0.829281
3S	L12	N	Infection_LH	0.5	0.167821	0.78693
3S	L12	C	Infection_LH	0.3	0.78693	0.78693
3S	L05	N	Infection_LH	0.272727	0.691585	0.78693
3S	L05	C	Infection_LH	0.363636	0.346057	0.78693
3S	L09	N	Infection_LH	0.366667	0.442465	0.78693
3S	L09	C	Infection_LH	0.366667	0.442465	0.78693
3S	L10	N	Infection_LH	0.333333	0.730111	0.78693
3S	L10	C	Infection_LH	0.333333	0.730111	0.78693
3S	L01	N	Infection_LH	0.333333	0.5761	0.78693
3S	L01	C	Infection_LH	0.444444	0.242452	0.78693
3S	L02	N	Infection_LH	0.3	0.722748	0.78693
3S	L02	C	Infection_LH	0.45	0.247543	0.78693
3S	L03	N	Infection_LH	0.291667	0.760099	0.78693
3S	L03	C	Infection_LH	0.305556	0.700123	0.78693
3S	L07	N	Infection_LH	0.3	0.722748	0.78693
3S	L07	C	Infection_LH	0.35	0.542255	0.78693
3S	L14	N	Infection_LH	0.677778	0.0176449	0.317608
3S	L14	C	Infection_LH	0.377778	0.392583	0.78693
